# Supplementary material for: Structural Study of a La(III) Complex of a 1,2,3-Triazole Ligand with Antioxidant Activity
Source: Antioxidants (Basel). 2023 Oct 17;12(10):1872. doi: 10.3390/antiox12101872 (PMC10604163; doi:10.3390/antiox12101872)
Supplement: Supplementary file 1 [file antioxidants-12-01872-s001.zip]

Archive with 1 entries (1 files):
- antioxidants-2649060-supplementary.pdf
